# Supplementary material for: Phosphorus Supplementation Enhances Growth and Antioxidant Defense Against Cadmium Stress in Cotton
Source: Antioxidants (Basel). 2025 Jun 5;14(6):686. doi: 10.3390/antiox14060686 (PMC12189091; doi:10.3390/antiox14060686)
Supplement: Supplementary file 1 [file antioxidants-14-00686-s001.zip]

Archive with 1 entries (1 files):
- antioxidants-3649438-supplementary.pdf
